# Supplementary material for: Successful Management of Recurrent Hemoptysis, Polycythemia and Respiratory Distress in a Dog
Source: Animals (Basel). 2026 Apr 30;16(9):1384. doi: 10.3390/ani16091384 (PMC13162872; doi:10.3390/ani16091384)
Supplement: Supplementary file 1 [file animals-16-01384-s001.zip]

Archive with 1 entries (1 files):
- animals-4266032-supplementary.pdf
